# Supplementary material for: The Effects of Cancer Beliefs and Sociodemographic Factors on Colorectal Cancer Screening Behaviours in Newfoundland and Labrador
Source: Healthcare (Basel). 2022 Dec 19;10(12):2574. doi: 10.3390/healthcare10122574 (PMC9778754; doi:10.3390/healthcare10122574)
Supplement: Supplementary file 1 [file healthcare-10-02574-s001.zip]

Archive with 1 entries (1 files):
- healthcare-2013538-supplementary.pdf
